# Supplementary material for: Circulating N-Acetylaspartate Levels Associate with Measures of Peripheral and Tissue-Specific Insulin Sensitivity
Source: Int J Mol Sci. 2025 May 26;26(11):5107. doi: 10.3390/ijms26115107 (PMC12154542; doi:10.3390/ijms26115107)
Supplement: Supplementary file 1 [file ijms-26-05107-s001.zip]

Archive with 1 entries (1 files):
- ijms-3608526-supplementary.pdf
